# Supplementary material for: Preclinical Pharmacokinetics of a Triple-Combination Intravaginal Ring for HIV Prevention
Source: Pharmaceutics. 2026 Jul 7;18(7):829. doi: 10.3390/pharmaceutics18070829 (PMC13415328; doi:10.3390/pharmaceutics18070829)
Supplement: Supplementary file 1 [file pharmaceutics-18-00829-s001.zip]

Archive with 1 entries (1 files):
- pharmaceutics-4330170-supplementary.pdf
